# Supplementary material for: Development and Characterization of Hollow-Shell Collagen Microcapsules for Three-Dimensional Cell Culture
Source: Gels. 2025 Dec 24;12(1):15. doi: 10.3390/gels12010015 (PMC12840939; doi:10.3390/gels12010015)
Supplement: Supplementary file 1 [file gels-12-00015-s001.zip]

Archive with 1 entries (1 files):
- gels-4018189-supplementary.pdf
